# Supplementary material for: The third intracellular loop of Drosophila Lilipod is required for protein function in vivo and can mediate protein-protein interactions in vitro
Source: PLoS One. 2025 Jun 4;20(6):e0325326. doi: 10.1371/journal.pone.0325326 (PMC12136406; doi:10.1371/journal.pone.0325326)
Supplement: S1 Table — (XLSX) [file pone.0325326.s005.xlsx]

## Sheet: Sheet1
Rescue of lili-/- progeny
Number	lili genotype	Transgene	n (F1 adults1)	Rescued observed2	Progeny expected3	Rescued Female Fertility4 (progeny from outcross cross to wiltype ♂)
1	liliΔ2-4 / liliΔ2-4	UASz-lili WT-6xMyc	270	0	68	N	n/a
2	liliTG4 / liliΔ2-4	-	147	0	37	N	n/a
3	liliTG4 / liliΔ2-4	UASz-lili WT-6xMyc	350	140	87	Y	99
4	liliTG4 / liliΔ2-4	UASz-lili ICL2SUB-6xMyc	307	0	77	N	n/a
5	liliTG4 / liliΔ2-4	UASz-lili ICL3SCR-6xMyc	247	0	62	N	n/a
6	liliTG4 / liliΔ2-4	UASz-LMBR1 ICL3SUB-6xMyc	380	131	95	Y	90
7	liliTG4 / liliΔ2-4	UASz-LMBR1L ICL3SUB-6xMyc	288	109	72	Y	90
8	liliTG4 / liliΔ2-4	UASz-lili ICL3-MSCR-6xMyc	215	83	53	Y	104
9	liliTG4 / liliΔ2-4	UASz-lili ICL3-NSCR-6xMyc	159	0	40	N	n/a
10	liliTG4 / liliΔ2-4	UASz-lili ICL3-CSCR-6xMyc	145	6	36	N	n/a
11	liliTG4 / liliΔ2-4	UASz-lili ICL3-NCSCR-6xMyc	165	0	41	N	n/a
1 Total progeny scored from the indicated cross, including flies with balancer chromosomes.
2 Observed progeny of the correct genotype (lacking balancers).
3 Progeny of the correct genotype expected among F1 adults, based on Mendelian segregation of alleles.
4 F1 females of the correct genotype were outcrossed to w; Canton-S males and the number of viable adults was counted.
