# Supplementary material for: The third intracellular loop of Drosophila Lilipod is required for protein function in vivo and can mediate protein-protein interactions in vitro
Source: PLoS One. 2025 Jun 4;20(6):e0325326. doi: 10.1371/journal.pone.0325326 (PMC12136406; doi:10.1371/journal.pone.0325326)
Supplement: S2 File — (XLSX) [file pone.0325326.s007.xlsx]

## Sheet: Y2H testing Pignoni Lab
Testing Lili ICL3 bait-prey interactions using Y2H assays
Interaction Matrix			Selection Media
Type	Bait	Prey	DO-2	DO-3	DO-3+ 0.2mM 3-AT	DO-3+ 0.5mM 3-AT	DO-3+ 1mM 3-AT	DO-3+ 2mM 3-AT	DO-3+ 5mM 3-AT
Negative control	pB66φ	pP6φ	+	-	-	-	-	-	-
	ICL3		+	-	-	-	-	-	-
	ICL3-N		+	-	-	-	-	-	-
	ICL3-M		+	Background					-
	ICL3-C		+	Background				-	-
	ICL3-N.1		+	-	-	-	-	-	-
	ICL3-N.2		+	Background	-	-	-	-	-
	ICL3-NΔ8		+	-	-	-	-	-	-
	ICL3-C.1		+	-	-	-	-	-	-
	ICL3-C.2		+	-	-	-	-	-	-
	ICL3-C.3		+	-	-	-	-	-	-
	ICL3-NΔ1		+	Background	-	-	-	-	-
	ICL3-NΔ2		+	Background	-	-	-	-	-
	ICL3-NΔ3		+	-	-	-	-	-	-
	ICL3-NΔ4		+	-	-	-	-	-	-
	ICL3-NΔ5		+	Background			-	-	-
	ICL3-NΔ6		+	Background			-	-	-
	ICL3-NΔ7		+	Background		-	-	-	-
	ICL3-CΔ1		+	-	-	-	-	-	-
	ICL3-CΔ2		+	-	-	-	-	-	-
	ICL3-CΔ3		+	-	-	-	-	-	-
	ICL3-f.l-NΔ4		+	Background	-	-	-	-	-
	ICL3-f.l-NΔ4-RPMtoAAA		+	Background	-	-	-	-	-
	ICL3-f.l-NΔ5		+	Background			-	-	-
	ICL3-f.l-CΔ1		+	-	-	-	-	-	-
	ICL3-f.l-NΔ4-CΔ1		+	-	-	-	-	-	-
	ICL3-f.l-NΔ4-RPMtoAAA-CΔ1		+	-	-	-	-	-	-
	ICL3-f.l-NΔ5-CΔ1		+	-	-	-	-	-	-
Interaction Matrix			Selection Media
Type	Bait	Prey	DO-2	DO-3	DO-3+ 0.2mM 3-AT	DO-3+ 0.5mM 3-AT	DO-3+ 1mM 3-AT	DO-3+ 2mM 3-AT	DO-3+ 5mM 3-AT
Interaction	ICL3	Mad	+	+	+	+/-	+/-	+/-	-
	ICL3-N		+	+	+	+/-	+/-	+/-	-
	ICL3-M		+						-
	ICL3-C		+					+/-	-
	ICL3-N.1		+	+	+/-	-	-	-	-
	ICL3-N.2		+		-	-	-	-	-
	ICL3-NΔ8		+	-	-	-	-	-	-
	ICL3-C.1		+	-	-	-	-	-	-
	ICL3-C.2		+	-	-	-	-	-	-
	ICL3-C.3		+	+	+	+/-	-	-	-
	ICL3-NΔ1		+		+	+	+	+/-	-
	ICL3-NΔ2		+		+	+	+/-	+/-	-
	ICL3-NΔ3		+	+	+	+	+/-	+/-	-
	ICL3-NΔ4		+	+	-	-	-	-	-
	ICL3-NΔ5		+				-	-	-
	ICL3-NΔ6		+				-	-	-
	ICL3-NΔ7		+			-	-	-	-
	ICL3-CΔ1		+	-	-	-	-	-	-
	ICL3-CΔ2		+	-	-	-	-	-	-
	ICL3-CΔ3		+	-	-	-	-	-	-
	ICL3-f.l-NΔ4		+		+	+	+/-	-	-
	ICL3-f.l-NΔ4-RPMtoAAA		+		+	+	+/-	+/-	-
	ICL3-f.l-NΔ5		+				+/-	-	-
	ICL3-f.l-CΔ1		+	+/-	-	-	-	-	-
	ICL3-f.l-NΔ4-CΔ1		+	+	-	-	-	-	-
	ICL3-f.l-NΔ4-RPMtoAAA-CΔ1		+	+/-	-	-	-	-	-
	ICL3-f.l-NΔ5-CΔ1		+	+/-	-	-	-	-	-
Interaction Matrix			Selection Media
Type	Bait	Prey	DO-2	DO-3	DO-3+ 0.2mM 3-AT	DO-3+ 0.5mM 3-AT	DO-3+ 1mM 3-AT	DO-3+ 2mM 3-AT	DO-3+ 5mM 3-AT
Interaction	ICL3	Sara	+	+	+	+	+	+	+
	ICL3-N		+	+	+	+	+	+	+
	ICL3-M		+						-
	ICL3-C		+					+	+
	ICL3-N.1		+	+	+	+/-	+/-	-	-
	ICL3-N.2		+		-	-	-	-	-
	ICL3-NΔ8		+	-	-	-	-	-	-
	ICL3-C.1		+	-	-	-	-	-	-
	ICL3-C.2		+	-	-	-	-	-	-
	ICL3-C.3		+	+	+	+	+	+	+/-
	ICL3-NΔ1		+		+	+	+	+	+/-
	ICL3-NΔ2		+		+	+	+	+	+
	ICL3-NΔ3		+	+	+	+	+	+	+/-
	ICL3-NΔ4		+	+	+	+	+	+	-
	ICL3-NΔ5		+				+	+	+/-
	ICL3-NΔ6		+				+/-	+/-	-
	ICL3-NΔ7		+			+	+/-	+/-	-
	ICL3-CΔ1		+	-	-	-	-	-	-
	ICL3-CΔ2		+	-	-	-	-	-	-
	ICL3-CΔ3		+	-	-	-	-	-	-
	ICL3-f.l-NΔ4		+		+	+	+	+	+/-
	ICL3-f.l-NΔ4-RPMtoAAA		+		+	+	+	+	+
	ICL3-f.l-NΔ5		+				+	+	+
	ICL3-f.l-CΔ1		+	+	+/-	+/-	-	-	-
	ICL3-f.l-NΔ4-CΔ1		+	+	+	+/-	+/-	-	-
	ICL3-f.l-NΔ4-RPMtoAAA-CΔ1		+	+	+	+	+/-	+/-	+/-
	ICL3-f.l-NΔ5-CΔ1		+	+	+	+	+/-	-	-
Interaction Matrix			Selection Media
Type	Bait	Prey	DO-2	DO-3	DO-3+ 0.2mM 3-AT	DO-3+ 0.5mM 3-AT	DO-3+ 1mM 3-AT	DO-3+ 2mM 3-AT	DO-3+ 5mM 3-AT
Interaction	ICL3	Edtp	+	+	+	+	+/-	+/-	-
	ICL3-N		+	+	+	+	+/-	+/-	-
	ICL3-M		+						-
	ICL3-C		+					+	+/-
	ICL3-N.1		+	+	-	-	-	-	-
	ICL3-N.2		+		-	-	-	-	-
	ICL3-NΔ8		+	-	-	-	-	-	-
	ICL3-C.1		+	-	-	-	-	-	-
	ICL3-C.2		+	-	-	-	-	-	-
	ICL3-C.3		+	+	+	+	+/-	-	-
	ICL3-NΔ1		+		+	+	+	+/-	-
	ICL3-NΔ2		+		+	+	+	+	-
	ICL3-NΔ3		+	+	+	+	+	+/-	-
	ICL3-NΔ4		+	+	-	-	-	-	-
	ICL3-NΔ5		+				-	-	-
	ICL3-NΔ6		+				-	-	-
	ICL3-NΔ7		+			-	-	-	-
	ICL3-CΔ1		+	-	-	-	-	-	-
	ICL3-CΔ2		+	-	-	-	-	-	-
	ICL3-CΔ3		+	-	-	-	-	-	-
	ICL3-f.l-NΔ4		+		+	+	+/-	+/-	-
	ICL3-f.l-NΔ4-RPMtoAAA		+		+	+	+/-	+/-	-
	ICL3-f.l-NΔ5		+				+/-	+/-	-
	ICL3-f.l-CΔ1		+	+	+/-	-	-	-	-
	ICL3-f.l-NΔ4-CΔ1		+	+	+/-	+/-	-	-	-
	ICL3-f.l-NΔ4-RPMtoAAA-CΔ1		+	+	+/-	+/-	-	-	-
	ICL3-f.l-NΔ5-CΔ1		+	+	+/-	+/-	-	-	-
Interaction Matrix			Selection Media
Type	Bait	Prey	DO-2	DO-3	DO-3+ 0.2mM 3-AT	DO-3+ 0.5mM 3-AT	DO-3+ 1mM 3-AT	DO-3+ 2mM 3-AT	DO-3+ 5mM 3-AT
Interaction	ICL3	Sesn	+	+	+	+	+	+	+
	ICL3-N		+	+	+	+	+	+	-
	ICL3-M		+						-
	ICL3-C		+					+/-	-
	ICL3-N.1		+	+	-	-	-	-	-
	ICL3-N.2		+		-	-	-	-	-
	ICL3-NΔ8		+	-	-	-	-	-	-
	ICL3-C.1		+	-	-	-	-	-	-
	ICL3-C.2		+	-	-	-	-	-	-
	ICL3-C.3		+	+	+	+	+/-	-	-
	ICL3-NΔ1		+		+	+	+	+/-	-
	ICL3-NΔ2		+		+	+	+	+/-	-
	ICL3-NΔ3		+	+	+	+	+	+/-	-
	ICL3-NΔ4		+	+	-	-	-	-	-
	ICL3-NΔ5		+				-	-	-
	ICL3-NΔ6		+				-	-	-
	ICL3-NΔ7		+			-	-	-	-
	ICL3-CΔ1		+	-	-	-	-	-	-
	ICL3-CΔ2		+	-	-	-	-	-	-
	ICL3-CΔ3		+	-	-	-	-	-	-
	ICL3-f.l-NΔ4		+		+	+	+/-	-	-
	ICL3-f.l-NΔ4-RPMtoAAA		+		+	+	+	+	+/-
	ICL3-f.l-NΔ5		+				+	+/-	-
	ICL3-f.l-CΔ1		+	+	+	-	-	-	-
	ICL3-f.l-NΔ4-CΔ1		+	+	+	+	+	+/-	+/-
	ICL3-f.l-NΔ4-RPMtoAAA-CΔ1		+	+	+	+	+/-	+/-	+/-
	ICL3-f.l-NΔ5-CΔ1		+	+	+	+	+	+/-	-
Tabulated raw data from Y2H assays testing PPIs between various Lili ICL3 bait fragments and Mad,Sara,Sesn and Edtp prey fragments.
Abbreviations
DO-2	media lacking leucine, tryptophan
DO-3	media lacking leucine, tryptophan and histidine
3-AT	3-aminotriazole
pB66φ	empty pB66 bait vector
pP6φ	empty pP6 prey vector
Interaction score (scored on day 5 post spotting)	Interpretation
+	> 10 colonies growing on selection media, consistent in all technical and biological replicates
-	no colonies on selection media
+/-	<10 colonies growing on selection media, observed as a '-' in some technical/biological replicates, indicating weak interaction or random growth
