# Supplementary material for: The third intracellular loop of Drosophila Lilipod is required for protein function in vivo and can mediate protein-protein interactions in vitro
Source: PLoS One. 2025 Jun 4;20(6):e0325326. doi: 10.1371/journal.pone.0325326 (PMC12136406; doi:10.1371/journal.pone.0325326)
Supplement: S3 File — (XLSX) [file pone.0325326.s008.xlsx]

## Sheet: Amino acid sequences
Amino acid sequences for all Lili variants (in vivo) and ICL3 baits (Y2H)
Lili variant	Amino acid sequence
Lili WT - 6xMyc	MDEEEEEEVTDLKLQLFHNTVREHIIFLLLIILLYSSSYVVVSRFRRRDRDDLYSNDEDEVLVYRISFWLCTFTLAVAEGAAMLLPVSIASNEVLLLYPNSYYVKWLNSSLIQGLWNHVFLFSNLSLFIFLPFVYLFSESTGFVGNKKGILPRVYETFTVFMLMAIIVLVLTAVLSAVFGIEKLQFFWFLNLGSVHLPFLYSCVSFLGVMLMLICTPYGFVRLFGVVNQVLVRPMLLRDVNEEFSAFYMEEASVKRKLAHIELHNVSIADAANGGRLGNRIGLGRGRTFYPQPLLQHSQAHLYQRKAMASDVDELNDRLRELDSERKELDKLRTSSTFQRTFVYPLAMLLLLFCTAVTILLVVQNTLELLIGIKALPLSTRQFALGISSLSKLGPFGAG…
Lili ICL2SUB - 6xMyc	MDEEEEEEVTDLKLQLFHNTVREHIIFLLLIILLYSSSYVVVSRFRRRDRDDLYSNDEDEVLVYRISFWLCTFTLAVAEGAAMLLPVSIASNEVLLLYPNSYYVKWLNSSLIQGLWNHVFLFSNLSLFIFLPFVYLFSESTGFVGNKKGILPRVYETFTVFMLMAIIVLVLTAVLSAVFGIEKLQFFWFLNLGSVHLPFLYSCVSFLGVMLMLICTPYSESTGFVGNKKGILPRVYETFTVLAMLLLLFCTAVTILLVVQNTLELLIGIKALPLSTRQFALGISSLSKLGPFGAGLEVCLIFYLGATSVVGFYSMPFMRKVCPKRRQTSLPQLMLNCGFMLVLSSALPLLSRIIGITNFDLLGDFGAIEWLGNFQIVLLYNLVFGTTTALCLANKFTAT…
Lili LMBR1 ICL3SUB - 6xMyc	MDEEEEEEVTDLKLQLFHNTVREHIIFLLLIILLYSSSYVVVSRFRRRDRDDLYSNDEDEVLVYRISFWLCTFTLAVAEGAAMLLPVSIASNEVLLLYPNSYYVKWLNSSLIQGLWNHVFLFSNLSLFIFLPFVYLFSESTGFVGNKKGILPRVYETFTVFMLMAIIVLVLTAVLSAVFGIEKLQFFWFLNLGSVHLPFLYSCVSFLGVMLMLICTPYGLSRMFTVMGQLLVKPTILEDLDEQIYIITLEEEALQRRLNGLSSSVEYNIMELEQELENVKTLKTKLERRKKASAWERNLVYPAVMVLLLFCTAVTILLVVQNTLELLIGIKALPLSTRQFALGISSLSKLGPFGAGLEVCLIFYLGATSVVGFYSMPFMRKVCPKRRQTSLPQLMLNCG…
Lili LMBR1L ICL3SUB - 6xMyc	MDEEEEEEVTDLKLQLFHNTVREHIIFLLLIILLYSSSYVVVSRFRRRDRDDLYSNDEDEVLVYRISFWLCTFTLAVAEGAAMLLPVSIASNEVLLLYPNSYYVKWLNSSLIQGLWNHVFLFSNLSLFIFLPFVYLFSESTGFVGNKKGILPRVYETFTVFMLMAIIVLVLTAVLSAVFGIEKLQFFWFLNLGSVHLPFLYSCVSFLGVMLMLICTPYGLARMFSVTGKLLVKPRLLEDLEEQLYCSAFEEAALTRRICNPTSCWLPLDMELLHRQVLALQTQRVLLEKRRKASAWQRNLGYPLAMLCLLFCTAVTILLVVQNTLELLIGIKALPLSTRQFALGISSLSKLGPFGAGLEVCLIFYLGATSVVGFYSMPFMRKVCPKRRQTSLPQLMLNC…
Lili ICL3SCR - 6xMyc	MDEEEEEEVTDLKLQLFHNTVREHIIFLLLIILLYSSSYVVVSRFRRRDRDDLYSNDEDEVLVYRISFWLCTFTLAVAEGAAMLLPVSIASNEVLLLYPNSYYVKWLNSSLIQGLWNHVFLFSNLSLFIFLPFVYLFSESTGFVGNKKGILPRVYETFTVFMLMAIIVLVLTAVLSAVFGIEKLQFFWFLNLGSVHLPFLYSCVSFLGVMLMLICTPYYGEALQRRFVESEVLAHVRLEDLMILKSNGNPMKVVRAVLEHVFFFRPGLQKSRNFQNPLGQATHRISNVHDGLIAAQLRLAYGRYGGDELNDALSMPLEYRFSLDLDEKTDRATMLLKRLRQERLLSFAVVSTFCTAVTILLVVQNTLELLIGIKALPLSTRQFALGISSLSKLGPFGAG…
Lili ICL3-NSCR - 6xMyc	MDEEEEEEVTDLKLQLFHNTVREHIIFLLLIILLYSSSYVVVSRFRRRDRDDLYSNDEDEVLVYRISFWLCTFTLAVAEGAAMLLPVSIASNEVLLLYPNSYYVKWLNSSLIQGLWNHVFLFSNLSLFIFLPFVYLFSESTGFVGNKKGILPRVYETFTVFMLMAIIVLVLTAVLSAVFGIEKLQFFWFLNLGSVHLPFLYSCVSFLGVMLMLICTPYYGEALQRRFVESEVLAHVRLEDLMILKSNGNPMKVVRAVLEHVFFFNVSIADAANGGRLGNRIGLGRGRTFYPQPLLQHSQAHLYQRKAMASDVDELNDRLRELDSERKELDKLRTSSTFQRTFVYPLAMLLLLFCTAVTILLVVQNTLELLIGIKALPLSTRQFALGISSLSKLGPFGAG…
Lili ICL3-CSCR - 6xMyc	MDEEEEEEVTDLKLQLFHNTVREHIIFLLLIILLYSSSYVVVSRFRRRDRDDLYSNDEDEVLVYRISFWLCTFTLAVAEGAAMLLPVSIASNEVLLLYPNSYYVKWLNSSLIQGLWNHVFLFSNLSLFIFLPFVYLFSESTGFVGNKKGILPRVYETFTVFMLMAIIVLVLTAVLSAVFGIEKLQFFWFLNLGSVHLPFLYSCVSFLGVMLMLICTPYGFVRLFGVVNQVLVRPMLLRDVNEEFSAFYMEEASVKRKLAHIELHNVSIADAANGGRLGNRIGLGRGRTFYPQPLLQHSQAHLYQRKDELNDALSMPLEYRFSLDLDEKTDRATMLLKRLRQERLLSFAVVSTFCTAVTILLVVQNTLELLIGIKALPLSTRQFALGISSLSKLGPFGAG…
Lili ICL3-NCSCR - 6xMyc	MDEEEEEEVTDLKLQLFHNTVREHIIFLLLIILLYSSSYVVVSRFRRRDRDDLYSNDEDEVLVYRISFWLCTFTLAVAEGAAMLLPVSIASNEVLLLYPNSYYVKWLNSSLIQGLWNHVFLFSNLSLFIFLPFVYLFSESTGFVGNKKGILPRVYETFTVFMLMAIIVLVLTAVLSAVFGIEKLQFFWFLNLGSVHLPFLYSCVSFLGVMLMLICTPYYGEALQRRFVESEVLAHVRLEDLMILKSNGNPMKVVRAVLEHVFFFNVSIADAANGGRLGNRIGLGRGRTFYPQPLLQHSQAHLYQRKDELNDALSMPLEYRFSLDLDEKTDRATMLLKRLRQERLLSFAVVTFCTAVTILLVVQNTLELLIGIKALPLSTRQFALGISSLSKLGPFGAGL…
Lili ICL3-MSCR - 6xMyc	MDEEEEEEVTDLKLQLFHNTVREHIIFLLLIILLYSSSYVVVSRFRRRDRDDLYSNDEDEVLVYRISFWLCTFTLAVAEGAAMLLPVSIASNEVLLLYPNSYYVKWLNSSLIQGLWNHVFLFSNLSLFIFLPFVYLFSESTGFVGNKKGILPRVYETFTVFMLMAIIVLVLTAVLSAVFGIEKLQFFWFLNLGSVHLPFLYSCVSFLGVMLMLICTPYGFVRLFGVVNQVLVRPMLLRDVNEEFSAFYMEEASVKRKLAHIELHRPGLQKSRNFQNPLGQATHRISNVHDGLIAAQLRLAYGRYGGAMASDVDELNDRLRELDSERKELDKLRTSSTFQRTFVYPLAMLLLLFCTAVTILLVVQNTLELLIGIKALPLSTRQFALGISSLSKLGPFGAG…
Lili Y2H bait fragments	Amino acid sequence
ICL3 (134 aa)	GFVRLFGVVNQVLVRPMLLRDVNEEFSAFYMEEASVKRKLAHIELHNVSIADAANGGRLGNRIGLGRGRTFYPQPLLQHSQAHLYQRKAMASDVDELNDRLRELDSERKELDKLRTSSTFQRTFVYPLAMLLLL
LMBR1 ICL3 (91 aa)	GLSRMFTVMGQLLVKPTILEDLDEQIYIITLEEEALQRRLNGLSSSVEYNIMELEQELENVKTLKTKLERRKKASAWERNLVYPAVMVLLL
LMBR1L ICL3 (92 aa)	GLARMFSVTGKLLVKPRLLEDLEEQLYCSAFEEAALTRRICNPTSCWLPLDMELLHRQVLALQTQRVLLEKRRKASAWQRNLGYPLAMLCLL
ICL3-N (46 aa)	GFVRLFGVVNQVLVRPMLLRDVNEEFSAFYMEEASVKRKLAHIELH
ICL3-M (52 aa)	AHIELHNVSIADAANGGRLGNRIGLGRGRTFYPQPLLQHSQAHLYQRKAMAS
ICL3-C (46 aa)	AMASDVDELNDRLRELDSERKELDKLRTSSTFQRTFVYPLAMLLLL
ICL3-NΔ1 (42 aa)	LFGVVNQVLVRPMLLRDVNEEFSAFYMEEASVKRKLAHIELH
ICL3-NΔ2 (39 aa)	VVNQVLVRPMLLRDVNEEFSAFYMEEASVKRKLAHIELH
ICL3-NΔ3 (35 aa)	VLVRPMLLRDVNEEFSAFYMEEASVKRKLAHIELH
ICL3-NΔ4 (32 aa)	RPMLLRDVNEEFSAFYMEEASVKRKLAHIELH
ICL3-NΔ5 (29 aa)	LLRDVNEEFSAFYMEEASVKRKLAHIELH
ICL3-NΔ6 (26 aa)	DVNEEFSAFYMEEASVKRKLAHIELH
ICL3-NΔ7 (23 aa)	EEFSAFYMEEASVKRKLAHIELH
ICL3-NΔ8 (20 aa)	SAFYMEEASVKRKLAHIELH
ICL3-N.1 (11 aa)	GFVRLFGVVNQ
ICL3-N.2 (21 aa)	VNQVLVRPMLLRDVNEEFSAF
ICL3-CΔ1 (35 aa)	AMASDVDELNDRLRELDSERKELDKLRTSSTFQRT
ICL3-CΔ2 (31 aa)	AMASDVDELNDRLRELDSERKELDKLRTSST
ICL3-CΔ3 (27 aa)	AMASDVDELNDRLRELDSERKELDKLR
ICL3-C.1 (14 aa)	AMASDVDELNDRLRELDSERKELDKLRTSSTFQRT
ICL3-C.2 (15 aa)	AMASDVDELNDRLRELDSERKELDKLRTSST
ICL3-C.3 (22 aa)	AMASDVDELNDRLRELDSERKELDKLR
ICL3-f.l-NΔ4 (120 aa)	RPMLLRDVNEEFSAFYMEEASVKRKLAHIELHNVSIADAANGGRLGNRIGLGRGRTFYPQPLLQHSQAHLYQRKAMASDVDELNDRLRELDSERKELDKLRTSSTFQRTFVYPLAMLLLL
ICL3-f.l-NΔ4-RPMtoAAA (120 aa)	AAALLRDVNEEFSAFYMEEASVKRKLAHIELHNVSIADAANGGRLGNRIGLGRGRTFYPQPLLQHSQAHLYQRKAMASDVDELNDRLRELDSERKELDKLRTSSTFQRTFVYPLAMLLLL
ICL3-f.l-NΔ5 (117 aa)	LLRDVNEEFSAFYMEEASVKRKLAHIELHNVSIADAANGGRLGNRIGLGRGRTFYPQPLLQHSQAHLYQRKAMASDVDELNDRLRELDSERKELDKLRTSSTFQRTFVYPLAMLLLL
ICL3-f.l-CΔ1 (123 aa)	GFVRLFGVVNQVLVRPMLLRDVNEEFSAFYMEEASVKRKLAHIELHNVSIADAANGGRLGNRIGLGRGRTFYPQPLLQHSQAHLYQRKAMASDVDELNDRLRELDSERKELDKLRTSSTFQRT
ICL3-f.l-NΔ4-CΔ1 (109 aa)	RPMLLRDVNEEFSAFYMEEASVKRKLAHIELHNVSIADAANGGRLGNRIGLGRGRTFYPQPLLQHSQAHLYQRKAMASDVDELNDRLRELDSERKELDKLRTSSTFQRT
ICL3-f.l-NΔ4-RPMtoAAA-CΔ1 (109 aa)	AAALLRDVNEEFSAFYMEEASVKRKLAHIELHNVSIADAANGGRLGNRIGLGRGRTFYPQPLLQHSQAHLYQRKAMASDVDELNDRLRELDSERKELDKLRTSSTFQRT
ICL3-f.l-NΔ5-CΔ1 (106 aa)	LLRDVNEEFSAFYMEEASVKRKLAHIELHNVSIADAANGGRLGNRIGLGRGRTFYPQPLLQHSQAHLYQRKAMASDVDELNDRLRELDSERKELDKLRTSSTFQRT
